# Supplementary material for: Recombination hotspots in soybean [Glycine max (L.) Merr.]
Source: G3 (Bethesda). 2023 Mar 31;13(6):jkad075. doi: 10.1093/g3journal/jkad075 (PMC10234384; doi:10.1093/g3journal/jkad075)
Supplement: jkad075_Supplementary_Data [file jkad075_supplementary_data.zip]

Archive with 4 entries (4 files):
- Supplemental data file 1.xlsx
- Supplemental Figures.docx
- Supplemental Material Legends.docx
- Table S1.xlsx
